# Supplementary material for: Gender and Professional Role Differences in Chilean Educational Personnel’s Perceptions of School Climate and Well-Being
Source: Behav Sci (Basel). 2025 Oct 24;15(11):1447. doi: 10.3390/bs15111447 (PMC12649673; doi:10.3390/bs15111447)
Supplement: Supplementary file 1 [file behavsci-15-01447-s001.zip]

Archive with 1 entries (1 files):
- behavsci-3797204-supplementary.pdf
